# Supplementary material for: A Comparison of Statistical Methods for the Discovery of Genetic Risk Factors Using Longitudinal Family Study Designs
Source: Front Immunol. 2015 Nov 19;6:589. doi: 10.3389/fimmu.2015.00589 (PMC4652172; doi:10.3389/fimmu.2015.00589)
Supplement: Supplementary file 2 [file randwinbugscode.zip]

Archive with 5 entries (4 files):
- Frontiers_Immunology_Rcode.R
- __MACOSX/
- __MACOSX/._Frontiers_Immunology_Rcode.R
- Frontiers_Immunology_winbugsCode.txt
- __MACOSX/._Frontiers_Immunology_winbugsCode.txt
