# Supplementary material for: A Comparison of Statistical Methods for the Discovery of Genetic Risk Factors Using Longitudinal Family Study Designs
Source: Front Immunol. 2015 Nov 19;6:589. doi: 10.3389/fimmu.2015.00589 (PMC4652172; doi:10.3389/fimmu.2015.00589)
Supplement: Supplementary file 2 [file randwinbugscode.zip › Frontiers_Immunology_Rcode.R]

### Parameters for simulation models
# No SNP effect
modelRates1  <- list( beta0=11, beta1=0.5, beta2=0  , betaT=0.04, betaT2=0, beta3=0    , sigmaA=4.5, sigmaC=2.25, tauA=0 , tauC=0   , sigmaE=2.25)

# SNP effect on average but not change
modelRates2b <- list( beta0=11, beta1=0.5, beta2=0.1 , betaT=0.04, betaT2=0, beta3=0  , sigmaA=4.3, sigmaC=2.25, tauA=0 , tauC=0    , sigmaE=2.25)
modelRates2c <- list( beta0=11, beta1=0.5, beta2=0.15, betaT=0.04, betaT2=0, beta3=0  , sigmaA=4.3, sigmaC=2.25, tauA=0 , tauC=0    , sigmaE=2.25)
modelRates2d <- list( beta0=11, beta1=0.5, beta2=0.2 , betaT=0.04, betaT2=0, beta3=0  , sigmaA=4.3, sigmaC=2.25, tauA=0 , tauC=0    , sigmaE=2.25)
modelRates2a <- list( beta0=11, beta1=0.5, beta2=0.3 , betaT=0.04, betaT2=0, beta3=0  , sigmaA=4.3, sigmaC=2.25, tauA=0 , tauC=0    , sigmaE=2.25)

# SNP effect on change (linear) but not average
modelRates3a <- list( beta0=11, beta1=0.5, beta2=0  , betaT=0.04, betaT2=0, beta3=0.005, sigmaA=3, sigmaC=1.5, tauA=0.001, tauC=0.001, sigmaE=1.5 )
modelRates3b <- list( beta0=11, beta1=0.5, beta2=0  , betaT=0.04, betaT2=0, beta3=0.010, sigmaA=3, sigmaC=1.5, tauA=0.001, tauC=0.001, sigmaE=1.5 )

# SNP effect on change (segmented) but not on average
modelRates4a <- list( beta0=11, beta1=0.5, beta2=0  , betaT=0.8, betaT2=-0.8, beta3=0.005, sigmaA=3, sigmaC=1.5, tauA=0.001, tauC=0.001, sigmaE=1.5)
modelRates4b <- list( beta0=11, beta1=0.5, beta2=0  , betaT=0.8, betaT2=-0.8, beta3=0.010, sigmaA=3, sigmaC=1.5, tauA=0.001, tauC=0.001, sigmaE=1.5)


### The main function to simulate the data.
SimulateTwinData <- function(nSim=1, nFam=394, fq=0.3, referencePedFile = "", model=1, taux, repOut="" )
{
 # open the reference ped file containing the ids and caracteristics of each family, returns a list containing one list per family.
 pedRef <- getPedRef(referencePedFile)

 for(i in c(1:nSim)) {
  # The family matrix containing one child per line
  resFam <- c() 
  for(j in c(1:nFam)) {
   fam <- pedRef[[j]]
   idF  <- fam$idFam	# family ID
   id1  <- fam$idChild[1]# child 1 ID
   id2  <- fam$idChild[2]# child 2 ID
   zyg  <- fam$zyg		# zygosity
   ages <- fam$ages		# age for each measure
   sex1 <- fam$sex[1]	# child 1 sex
   sex2 <- fam$sex[2]	# child 2 sex
   
   # simulate parent genotypes based on allele frequency.
   father <- getGeno(fq)
   mother <- getGeno(fq)
   # simulate child genotypes based on parent genotypes and zygosity.
   child1 <- getGenoChild(father, mother)
   child2 <- child1								# if Monozygote (zyg==1)
   if(zyg==0) child2 <- getGenoChild(father, mother)	# else Dizygote (zyg==0)
   
   # For each measure done in that family at a specific age, we simulate one measure.
   for( a in ages ) {
    pheno <- getPheno(child1, child2, taux, zyg, sex1, sex2, a, grep(a,sort(ages))[1])
    eTot  <- residual(taux$sigmaE)
    pheno <- pheno + eTot
    # add one result line per child.
    resFam <- rbind(resFam, c(idF, id1, zyg, sex1, a, pheno[1], child1))
    resFam <- rbind(resFam, c(idF, id2, zyg, sex2, a, pheno[2], child2))
   }
  }
  colnames(resFam) <- c("famid","id","mz","sex","age","pheno","geno")
  resFam <- resFam[order(resFam[,"mz"], resFam[,"famid"], resFam[,"id"], resFam[,"age"]),]
  # write each simulation in a separate file.
  write.table(resFam, file=paste(repOut,"sim",i,"_twinModel",model,".txt",sep=""), quote=F, row.names=F, sep="\t")
 }
}

### Function to simulate parent genotypes based on allele frequency.
# Using a random number out of uniform distribution, we simulate the genotype
# based on Hardy-Weinberg and the frequency given (fq): 
#	fq^2		  : homozygote derived	(2)
#	2*fq*(1-fq) : heterozygote		(1)
#	(1-fq)^2	  : homozygote ancestral (0)
getGeno <- function(fq)
{
 geno <- 0
 alea <- runif(1, 0, 1)
 if     (alea <=  fq^2                ) geno <- 2
 else if(alea <= (fq^2 + 2*(1-fq)*fq) ) geno <- 1
 geno
}

### Function to simulate child genotypes based on parent genotypes.
# When both parents are homozygote (0 or 2), the child has the same genotype.
# Otherwise, for each parent, we run a random number (uniform distribution) 
# to choose which allele is given.
getGenoChild <- function(father, mother)
{
 if(father == 0 & mother == 0) return(0)
 if(father == 2 & mother == 2) return(2)
 geno <- 0
 alea <- runif(1, 0, 1)
 if(alea <= 0.5 & father == 1 | father == 2) geno <- geno + 1
 alea <- runif(1, 0, 1)
 if(alea <= 0.5 & mother == 1 | mother == 2) geno <- geno + 1
 geno
}

### Function that simulate a phenotype based on the model and family parameters given.
# beta0	: mean BMI for girls at age 0
# beta1	: difference in means between boys and girls at age 0
# beta2	: SNP effect
# betaT	: Age effect
# betaT2	: Skewed age effect until second visit
# beta3	: SNP * Age effect
# sigmaA	: genetic variance 
# sigmaC	: environmental variance
# tauA	: shared genetic effect on rate of change
# tauC	: environmental effect on rate of change
getPheno <- function(child1, child2, taux, zyg, sex1, sex2, age, indage)
{
 b0  <- taux$beta0
 b1  <- taux$beta1
 b2  <- taux$beta2
 bT  <- taux$betaT
 bT2 <- taux$betaT2
 b3  <- taux$beta3
 sA  <- taux$sigmaA
 sC  <- taux$sigmaC
 tA  <- taux$tauA
 tC  <- taux$tauC
 
 matB0 <- matrix(rep((sA+sC), 4), ncol=2)
 if(zyg==0) matB0 <- matrix(c(sA+sC, sA/2+sC, sA/2+sC , sA+sC), ncol=2)
 B0ij <- mvtnorm::rmvnorm(n=1, mean=c(0,0), sigma=matB0)
 
 matBT <- matrix(rep(tA+tC, 4), ncol=2)
 if(zyg==0) matBT <- matrix(c(tA+tC, tA/2+tC, tA/2+tC , tA+tC), ncol=2)
 BTij <- mvtnorm::rmvnorm(n=1, mean=c(0,0), sigma=matBT)
 
 age2=age-6
 if(indage <= 2) age2=0
 p1 <- (b0 + B0ij[1]) + b1*sex1 + b2*child1 + (bT + BTij[1])*age + bT2*age2 + b3*child1*age
 p2 <- (b0 + B0ij[2]) + b1*sex2 + b2*child2 + (bT + BTij[2])*age + bT2*age2 + b3*child2*age
 
 return(c(p1,p2))
}

### Function that fetches the parameters of the families to simulate.
# returns a list of lists, one list per family containing :
#	idFam	: family ID
#	idChild	: array of children IDs.
#	zyg		: zygosity (MZ=1, DZ=0)
#	sex		: array of children's sex (girl=0, boy=1)
#	ages		: age of the children at visit
getPedRef <- function(nomF)
{
 tmp <- read.table(nomF, header=T)
 nbMZ<-0
 fam <- unique(tmp[,"idme"])
 res <- lapply(fam, function(f){
  t     <- tmp[tmp[,"idme"]==f,]
  child <- unique(t[,"IdN"])
  ages  <- t[t[,"IdN"]==child[1],"age"]
  zyg   <- t[1,"zygotie"]
  if(zyg==1) nbMZ <<- nbMZ+1
  sex1  <- t[t[,"IdN"]==child[1],][1,"sexe"]
  sex2  <- t[t[,"IdN"]==child[2],][1,"sexe"]
  list(idFam=f, idChild=child, zyg=zyg, sex=c(sex1,sex2), ages=ages)
 })
 res
}

### Function to calculate the residual variance for each twin, based on sigmaE.
residual <- function(sE)
{
 c(rnorm(1, mean=0, sd=sE^0.5), rnorm(1, mean=0, sd=sE^0.5))
}


### Function to run the analysis with nmle::lme and mets::twinlm
#  For each outcome ( mean, intercept, slope and AUC (area under the curve) ), 
#  run model " outcome ~ sex + SNP " using :
#	- lme (with a random family effect), 
#	- twinlm
#  
analyse1 <- function(modelNum=c("1","2a","2b","2c","2d","3a","3b","4a","4b"))
{
 library(coxme)
 library(mets)
 require(pracma)
 
 x<-lapply(modelNum, function(i)
 {
  y <- lapply(c(1:nbSim), function(j)
  {
	model <- read.table(paste("sim",j,"_twinModel",i,".txt",sep=""), header=T)
	
	resTot <- matrix(unlist( lapply(unique(model[,"famid"]), function(f){
		enf <- unique(model[model[,"famid"]==f,"id"])
		id1 <- enf[1]
		id2 <- enf[2]
		e1 <- model[model[,"id"]==id1,]
		e2 <- model[model[,"id"]==id2,]
		zyg <- e1[1,"mz"]
		s1 <- e1[1,"sex"]
		s2 <- e2[1,"sex"]
		snp1 <- e1[1,"geno"]
		snp2 <- e2[1,"geno"]
		res1 <- model[model[,"id"]==id1, c("pheno","age")]
		res2 <- model[model[,"id"]==id2, c("pheno","age")]
		lm1 <- summary.lm(lm(res1[,1] ~ res1[,2]))$coefficient[,1] #1:intercept ; 2:slope
		lm2 <- summary.lm(lm(res2[,1] ~ res2[,2]))$coefficient[,1] #1:intercept ; 2:slope
		c(f, id1, zyg, s1, snp1, lm1[1], lm1[2], mean(res1[,1]), trapz(x=res1[,2], y=res1[,1]),
		  f, id2, zyg, s2, snp2, lm2[1], lm2[2], mean(res2[,1]), trapz(x=res2[,2], y=res2[,1]) )
	})), ncol=9, byrow=T)

	resTot <- data.frame(famid = resTot[,1],
					 id    = resTot[,2],
					 zyg   = resTot[,3],
					 sex   = resTot[,4],
					 snp   = resTot[,5],
					 inter = resTot[,6],
					 slope = resTot[,7],
					 moy   = resTot[,8],
					 auc   = resTot[,9])
	
	nomCol <- c("snp.val.inter", "snp.stdErr.inter", "snp.pval.inter",
			  "sex.val.inter", "sex.stdErr.inter", "sex.pval.inter",
			  "snp.val.slope", "snp.stdErr.slope", "snp.pval.slope",
			  "sex.val.slope", "sex.stdErr.slope", "sex.pval.slope",
			  "snp.val.moy"  , "snp.stdErr.moy"  , "snp.pval.moy"  ,
			  "sex.val.moy"  , "sex.stdErr.moy"  , "sex.pval.moy"  ,
			  "snp.val.auc"  , "snp.stdErr.auc"  , "snp.pval.auc"  ,
			  "sex.val.auc"  , "sex.stdErr.auc"  , "sex.pval.auc"  )
 	
 	# lme fits for outcomes intercept (inter), slope, mean (moy) and auc.
 	regI <- summary(lme(inter ~ sex + snp, random=~1|famid, data=resTot))$tTable[,c("Value","Std.Error","p-value")]
 	regS <- summary(lme(slope ~ sex + snp, random=~1|famid, data=resTot))$tTable[,c("Value","Std.Error","p-value")]
 	regM <- summary(lme(  moy ~ sex + snp, random=~1|famid, data=resTot))$tTable[,c("Value","Std.Error","p-value")]
 	regA <- summary(lme(  auc ~ sex + snp, random=~1|famid, data=resTot))$tTable[,c("Value","Std.Error","p-value")]
 	
	rOut <- matrix(c(regI["snp",], regI["sex",], regS["snp",], regS["sex",] ,
				  regM["snp",], regM["sex",], regA["snp",], regA["sex",] ), nrow=1)
	colnames(rOut) <- nomCol
 	nomF =paste(repOut,"AllSim_1_lme_Models_",i,".txt", sep="")
	write.table(rOut, nomF, quote=F, row.names=F, col.names=(j==1), append=(j>1), sep="\t" )
	
	# twinlm fits for outcomes intercept (inter), slope, mean (moy) and auc.
	regI <- summary(twinlm( inter ~ sex + snp, data=resTot, id="famid", zyg="zyg", DZ="0", type="ace"))
	regS <- summary(twinlm( slope ~ sex + snp, data=resTot, id="famid", zyg="zyg", DZ="0", type="ace"))
	regM <- summary(twinlm(   moy ~ sex + snp, data=resTot, id="famid", zyg="zyg", DZ="0", type="ace"))
	regA <- summary(twinlm(   auc ~ sex + snp, data=resTot, id="famid", zyg="zyg", DZ="0", type="ace"))
	
	rI <- regI$estimate[,c("Estimate","Std. Error","Pr(>|z|)")]
	rS <- regS$estimate[,c("Estimate","Std. Error","Pr(>|z|)")]
	rM <- regM$estimate[,c("Estimate","Std. Error","Pr(>|z|)")]
	rA <- regA$estimate[,c("Estimate","Std. Error","Pr(>|z|)")]
	
	rOut <- matrix(c(rI["inter~snp",], rI["inter~sex",], rS["slope~snp",], rS["slope~sex",],
				  rM["moy~snp"  ,], rM["moy~sex"  ,], rA["auc~snp"  ,], rA["auc~sex"  ,],
				  rI["sd(A)",], rI["sd(C)",], rI["sd(E)",],
				  rS["sd(A)",], rS["sd(C)",], rS["sd(E)",], 
				  rM["sd(A)",], rM["sd(C)",], rM["sd(E)",],  
				  rA["sd(A)",], rA["sd(C)",], rA["sd(E)",],
				  regI$acde["A",], regI$acde["C",], regI$acde["E",],
				  regS$acde["A",], regS$acde["C",], regS$acde["E",],
				  regM$acde["A",], regM$acde["C",], regM$acde["E",],
				  regA$acde["A",], regA$acde["C",], regA$acde["E",] ), nrow=1)
	colnames(rOut) <- c(nomCol,"Sd.A.val.inter","Sd.A.stdErr.inter","Sd.A.pval.inter",
						  "Sd.C.val.inter","Sd.C.stdErr.inter","Sd.C.pval.inter",
						  "Sd.E.val.inter","Sd.E.stdErr.inter","Sd.E.pval.inter",
						  "Sd.A.val.slope","Sd.A.stdErr.slope","Sd.A.pval.slope",
						  "Sd.C.val.slope","Sd.C.stdErr.slope","Sd.C.pval.slope",
						  "Sd.E.val.slope","Sd.E.stdErr.slope","Sd.E.pval.slope",
						  "Sd.A.val.moy","Sd.A.stdErr.moy","Sd.A.pval.moy",
						  "Sd.C.val.moy","Sd.C.stdErr.moy","Sd.C.pval.moy",
						  "Sd.E.val.moy","Sd.E.stdErr.moy","Sd.E.pval.moy",
						  "Sd.A.val.auc","Sd.A.stdErr.auc","Sd.A.pval.auc",
						  "Sd.C.val.auc","Sd.C.stdErr.auc","Sd.C.pval.auc",
						  "Sd.E.val.auc","Sd.E.stdErr.auc","Sd.E.pval.auc",
						  "A.val.inter", "A.lower.inter", "A.upper.inter",
						  "C.val.inter", "C.lower.inter", "C.upper.inter",
						  "E.val.inter", "E.lower.inter", "E.upper.inter",
						  "A.val.slope", "A.lower.slope", "A.upper.slope",
						  "C.val.slope", "C.lower.slope", "C.upper.slope",
						  "E.val.slope", "E.lower.slope", "E.upper.slope",
						  "A.val.moy", "A.lower.moy", "A.upper.moy",
						  "C.val.moy", "C.lower.moy", "C.upper.moy",
						  "E.val.moy", "E.lower.moy", "E.upper.moy",
						  "A.val.auc", "A.lower.auc", "A.upper.auc",
						  "C.val.auc", "C.lower.auc", "C.upper.auc",
						  "E.val.auc", "E.lower.auc", "E.upper.auc" )
	nomF = paste(repOut,"AllSim_1_twinlm_Models_",i,".txt", sep="")
	write.table(rOut, nomF, quote=F, row.names=F, col.names=(j==1), append=(j>1), sep="\t" )
   })
 }) 
}


### Function to run the analysis with GEE and 3-level hierarchical model.
#  - Marginal model with gee::GEE with clusters = individuals, correlation structures “exchangeable”,
#     “AR-M” (with Mv=1) and “unstructured”.
#  - Subject-specific model with nlme::lme 
#  - Output average and standard deviation (over 2000 reps) of all estimates of coefficients (sex, age, SNP, SNPxage),
#     their standard errors and p-values. Also output proportion of replicates with p-value ≤ 0.05.
analyse4 <- function(modelNum=1, nbSim=2000, rep="", repOut="")
{
 library(gee)
 library(nlme)

 x<-lapply(modelNum, function(i)
 {
  nomColGee <- c(paste("sex", c("val","stdErr", "pval"), "pheno", sep="."),
  			  paste("age", c("val","stdErr", "pval"), "pheno", sep="."),
  			  paste("snp", c("val","stdErr", "pval"), "pheno", sep=".") )
  nomColLme <- c(paste("sex", c("val","stdErr", "pval", "randEff"), "pheno", sep="."),
  			  paste("age", c("val","stdErr", "pval", "randEff"), "pheno", sep="."),
  			  paste("snp", c("val","stdErr", "pval", "randEff"), "pheno", sep=".") )

  if(length(grep(3,i))>0 | length(grep(4,i))>0) {
    nomColGee  <- c(nomColGee, paste("snp:age", c("val","stdErr", "pval"), "pheno", sep=".") )
    nomColLme  <- c(nomColLme, paste("snp:age", c("val","stdErr", "pval", "randEff"), "pheno", sep=".") )
  }

  y <- lapply(c(1:nbSim), function(j) {
     if(j%%10 == 0) print(j)
 	model <- read.table(paste(rep,"sim",j,"_twinModel",i,".txt",sep=""), header=T)
	
	formule <- "sex + age + geno"
	if(length(grep(3,i))>0 | length(grep(4,i))>0)
	  formule = "sex + age + geno + geno*age"

	# to get rid of the GEE output
	sink("/dev/null")  
	geeExc <- suppressMessages(summary(gee(paste("pheno ~",formule), id=id, data=model, corstr="exchangeable", silent=T)))
	geeARM <- suppressMessages(summary(gee(paste("pheno ~",formule), id=id, data=model, corstr="AR-M", Mv=1, silent=T)))
	geeUns <- suppressMessages(summary(gee(paste("pheno ~",formule), id=id, data=model, corstr="unstructured", silent=T)))
	sink()
	
	lme_snp <- lme(as.formula(paste("pheno ~",formule)), random = ~1 | famid/id, data=model, control = lmeControl(opt = "optim"))

	cols <- c("Estimate", "Robust S.E.", "Robust z")
	rows <- c("sex", "age", "geno")
	if(length(grep(3,i))>0 | length(grep(4,i))>0)
	  rows <- c("sex", "age", "geno", "age:geno")

	rOut <- matrix(unlist(lapply(list(geeExc, geeARM, geeUns), function(g){
				unlist(lapply(rows, function(r){
				unlist(lapply(cols, function(c){
					ret <- coef(g)[r,c]
					#the P values using a normal approximation for the distribution of z:
					if(c=="Robust z") ret <- 2 * pnorm(abs(ret), lower.tail = FALSE)
					ret
				})) })) })), nrow=1)

	colnames(rOut) <- c(paste(nomColGee,"geeEXC",sep="."), 
					paste(nomColGee,"geeARM",sep="."), 
					paste(nomColGee,"geeUNS",sep=".") )
	nomF=paste(repOut,"AllSim_4_GEE_Models_",i,".txt", sep="")
	write.table(rOut, nomF, quote=F, row.names=F, col.names=(j==1), append=(j>1), sep="\t" )
	
	
	cols <- c("Value", "Std.Error", "p-value", "random.effect")
	rOut <- matrix(unlist(lapply(rows, function(r){
				unlist(lapply(cols, function(c){
					if(c=="random.effect") ret <- VarCorr(lme_snp)[2,"StdDev"]
					else 			   ret <- summary(lme_snp)$tTable[r,c]
					ret
				})) })), nrow=1)
	colnames(rOut) <- paste(nomColLme,"lme",sep=".")
	nomF=paste(repOut,"AllSim_4_lme_Models_",i,".txt", sep="")
	write.table(rOut, nomF, quote=F, row.names=F, col.names=(j==1), append=(j>1), sep="\t")
  })
 })
}

### Function to run winBugs and fetch the results using the R2WinBUGS package.
# - Include time and family effects (Burton 2005)
analyseWinBUGS <- function(modelNum, nbSim=2000, simD=1, simF=nbSim, directory="")
{
 library(R2WinBUGS)
 setwd(paste(directory, modelNum, sep=""))
 
 outFichier = paste(directory, modelNum, "_", nbSim, "sim.txt", sep="")
 
 write.table(matrix(c("beta0.means" , "beta0.medians" , "beta0.ic2.5" , "beta0.ic97.5" , "beta0.ic25" , "beta0.ic75" ,
                      "betaS.means" , "betaS.medians" , "betaS.ic2.5" , "betaS.ic97.5" , "betaS.ic25" , "betaS.ic75" ,
                      "betaG.means" , "betaG.medians" , "betaG.ic2.5" , "betaG.ic97.5" , "betaG.ic25" , "betaG.ic75" , 
                      "betaT.means" , "betaT.medians" , "betaT.ic2.5" , "betaT.ic97.5" , "betaT.ic25" , "betaT.ic75" , 
                      "betaGT.means", "betaGT.medians", "betaGT.ic2.5", "betaGT.ic97.5", "betaGT.ic25", "betaGT.ic75", 
                      "varE.means"  , "varE.medians"  , "varE.ic2.5"  , "varE.ic97.5"  , "varE.ic25"  , "varE.ic75"  , 
                      "varA.means"  , "varA.medians"  , "varA.ic2.5"  , "varA.ic97.5"  , "varA.ic25"  , "varA.ic75"  , 
                      "varC.means"  , "varC.medians"  , "varC.ic2.5"  , "varC.ic97.5"  , "varC.ic25"  , "varC.ic75"  , 
                      "tauA.means"  , "tauA.medians"  , "tauA.ic2.5"  , "tauA.ic97.5"  , "tauA.ic25"  , "tauA.ic75"  , 
                      "tauC.means"  , "tauC.medians"  , "tauC.ic2.5"  , "tauC.ic97.5"  , "tauC.ic25"  , "tauC.ic75"
                      ), nrow=1), outFichier, col.names=F, row.names=F, quote=F, sep="\t")

 inits=function(){
   list(beta0=1,betaS=1,betaG=1,betaT=1,betaGT=1,varE=1,varA=1,varC=1,tauA=1,tauC=1)
 }

 parameters=c("beta0","betaS","betaG","betaT","betaGT","varE","varA","varC","tauA","tauC")

 ## Gibbs sampling
 bugsfile = paste(directory, "alltime_S_G_T_GT_bugs.txt", sep="")
 
 for(i in c(simD:simF)) {
  dat = read.table(paste("sim",i,"_twinModel",modelNum,".txt", sep=""),header=T)
 
  attach(dat)
  data=list(S=sex,Y=pheno,G=geno,T=age,nD=226,nM=168)
  detach(dat)
  
  alltime.sim=bugs(data, inits, parameters, 
                   model.file=bugsfile,
                   n.chains=1,n.iter=20000,n.thin=100,n.burnin=1000,
                   bugs.directory="C:/Program Files/WinBUGS14",debug=F,codaPkg=F)
  
  ## The results for this dataset
  res <- alltime.sim$summary
  
  ## Storing results of the winbugs approach
  ## - the results for this approach consist of the parameter estimates (column 1 of above labelled mean 
  ##   and column 5 labelled 50%) and credible intervals
  ## - Save the parameter estimates for each dataset. Create a vector of means and a vector of medians to
  ##   save the results over datasets
  ## - Determine the proportion (over simulations) of 95% (column 3 and column 7) and 50% (column 4 and 6)
  ##   credible intervals that contain the true parameter values.  
  out <- unlist(lapply(parameters, function(p){
    c(res[p,"mean"], res[p,"50%"], res[p,"2.5%"], res[p,"97.5%"],res[p,"25%"],res[p,"75%"]) 
  }))
  
  write.table(matrix(out,nrow=1), outFichier, col.names=F, row.names=F, quote=F, sep="\t", append=T)
 }
}
