# Supplementary material for: A Comparison of Statistical Methods for the Discovery of Genetic Risk Factors Using Longitudinal Family Study Designs
Source: Front Immunol. 2015 Nov 19;6:589. doi: 10.3389/fimmu.2015.00589 (PMC4652172; doi:10.3389/fimmu.2015.00589)
Supplement: Supplementary file 2 [file randwinbugscode.zip › Frontiers_Immunology_winbugsCode.txt]

MODEL {

 for (i in 1:nD){	
	d0[i] ~ dnorm(0,invvarD0)
	dT[i] ~ dnorm(0,invvarDT)
	d0ind[2*i-1] ~ dnorm(0,invvarD0ind)
	dTind[2*i-1] ~ dnorm(0,invvarDTind)
	d0ind[2*i] ~ dnorm(0,invvarD0ind)
	dTind[2*i] ~ dnorm(0,invvarDTind)
	
	for (j in (12*i-11):(12*i-6)){
		mu[j] <-(beta0+d0[i]+d0ind[2*i-1])+betaS*S[j]+betaG*G[j]+(betaT+dT[i]+dTind[2*i-1])*T[j]+betaGT*G[j]*T[j]
		Y[j] ~ dnorm(mu[j],invvarE)
	}
	
	for (j in (12*i-5):(12*i)){
		mu[j] <-(beta0+d0[i]+d0ind[2*i])+betaS*S[j]+betaG*G[j]+(betaT+dT[i]+dTind[2*i])*T[j]+betaGT*G[j]*T[j]
		Y[j] ~ dnorm(mu[j],invvarE)
	}
 }

 for (i in (nD+1):(nM+nD)){	
	m0[i] ~ dnorm(0,invvarM0)
	mT[i] ~ dnorm(0,invvarMT)
	
	for (j in (12*i-11):(12*i)){
		mu[j] <-beta0+m0[i]+betaS*S[j]+betaG*G[j]+(betaT+mT[i])*T[j]+betaGT*G[j]*T[j]
		Y[j] ~ dnorm(mu[j],invvarE)
	}
 }

 
 ## Priors

 # The regression coefficients
 beta0 ~ dnorm(0,1.0E-6)
 betaS ~ dnorm(0,1.0E-6)
 betaG ~ dnorm(0,1.0E-6)
 betaT ~ dnorm(0,1.0E-6)
 betaGT ~ dnorm(0,1.0E-6)

 varA ~ dunif(0,100)
 varC ~ dunif(0,100)

 tauA ~ dunif(0,100)
 tauC ~ dunif(0,100)

 varE ~ dunif(0,100)
 invvarE <- 1/varE


 ## Variances of random effects
 varD0 <- 1/2*varA+varC
 varDT <- 1/2*tauA+tauC
 varD0ind <- 1/2*varA
 varDTind <- 1/2*tauA
 varM0 <- varA+varC
 varMT <- tauA+tauC

 ## Inverse variances of random effects
 invvarD0 <- 1/varD0
 invvarDT <- 1/varDT
 invvarM0 <- 1/varM0
 invvarMT <- 1/varMT
 invvarD0ind <- 1/varD0ind
 invvarDTind <- 1/varDTind
}
